# Supplementary material for: snakePipes: facilitating flexible, scalable and integrative epigenomic analysis
Source: Bioinformatics. 2019 May 27;35(22):4757–9. doi: 10.1093/bioinformatics/btz436 (PMC6853707; doi:10.1093/bioinformatics/btz436)
Supplement: btz436_Supplementary_Data [file btz436_supplementary_data.zip]

Archive with 3 entries (2 files):
- btz436-suppl_data/
- btz436-suppl_data/Supplementary_Material.pdf
- btz436-suppl_data/Supplementary_Table_1.pdf
